# Supplementary material for: Non‐smoking and Non‐drinking Oral Cancer Patients Are at Higher Risk of Second Primary Tumours
Source: Oral Dis. 2024 Dec 30;31(7):2129–38. doi: 10.1111/odi.15235 (PMC12319359; doi:10.1111/odi.15235)
Supplement: Supplementary file 1 — Data S1. [file ODI-31-2129-s001.zip]

Archive with 3 entries (3 files):
- odi15235-sup-0001-Supinfo1.docx
- odi15235-sup-0002-Supinfo2.docx
- odi15235-sup-0003-Supinfo3.docx
